# Supplementary material for: Protective Effects of Fucoxanthin on Hydrogen Peroxide-Induced Calcification of Heart Valve Interstitial Cells
Source: Mar Drugs. 2021 May 26;19(6):307. doi: 10.3390/md19060307 (PMC8227531; doi:10.3390/md19060307)
Supplement: Supplementary file 1 [file marinedrugs-19-00307-s001.zip]

Archive with 1 entries (1 files):
- marinedrugs-1213964-supplementary.pdf
